# Supplementary material for: Manual toothbrushing techniques for plaque removal and the prevention of gingivitis—A systematic review with network meta-analysis
Source: PLoS One. 2024 Jul 5;19(7):e0306302. doi: 10.1371/journal.pone.0306302 (PMC11226064; doi:10.1371/journal.pone.0306302)
Supplement: S3 Appendix — Contains the full data-set ready analysing using meta-analytic procedures. (XLSX) [file pone.0306302.s003.xlsx]

## Sheet: keylist
Variable name	description
id	Study identifier.
study	Name of the study from which the observations were taken.
year	Year of study publication.
feature	Object of investigation (i.e., gingivitis or plaque) of the index collected from the study.
outcome	Record of outcome data; primary = the last date after the intervention; secondary = the first date after the intervention.
index	Type (i.e., name) of the index used.
t	Brushing technique.
n	Number if observations.
mean	Mean in treatment group.
sd	Standard deviation in first treatment group.
rob	Result of the RoB 2 judgement.
indirectness	Result of the indirectness judgement.
d_included	Dummy variable for the studies included in the network meta analysis (NMA); 1 = included in NMA; 0 = not included in NMA.
d_children	Dummy variable for studies that examined children; 1 = examined children; 0 = not examined children.
d_crowned	Dummy variable for crowned teeth; 1 = crowned teeth; 0 = natural or unspecified teeth.
study_group	Study group.
agegroup	Age group studied.
teeth	Type of teeth.

## Sheet: all studies
id	study	year	feature	outcome	index	t	n	mean	sd	rob	indirectness	d_included	d_children	d_crowned	study_group	agegroup	teeth
1	Smutkeeree et al. (2011)	2011	gingivitis	primary	GI	Scrub	29	2,42	0,28	3	3	1	1	0	Smutkeeree	10 to 12	undefined
1	Smutkeeree et al. (2011)	2011	gingivitis	secondary	GI	Scrub	29	2,35	0,18	3	3	1	1	0	Smutkeeree	10 to 12	undefined
2	Harnacke et al. (2012)	2012	gingivitis	primary	PBI	Control	19	26	15,03	2	1	1	0	0	Deinzer	23.53 +- 2.39	undefined
2	Harnacke et al. (2012)	2012	gingivitis	primary	PBI	Fones	19	15,35	12,57	2	1	1	0	0	Deinzer	23.53 +- 2.39	undefined
2	Harnacke et al. (2012)	2012	gingivitis	secondary	PBI	Control	19	17,58	14,74	2	1	1	0	0	Deinzer	23.53 +- 2.39	undefined
2	Harnacke et al. (2012)	2012	gingivitis	secondary	PBI	Fones	18	22,23	25,56	2	1	1	0	0	Deinzer	23.53 +- 2.39	undefined
2	Harnacke et al. (2012)	2012	plaque	primary	MPI	Control	19	58,71	18,63	2	1	1	0	0	Deinzer	23.53 +- 2.39	undefined
2	Harnacke et al. (2012)	2012	plaque	primary	MPI	Fones	19	52,57	17,01	2	1	1	0	0	Deinzer	23.53 +- 2.39	undefined
2	Harnacke et al. (2012)	2012	plaque	secondary	MPI	Control	19	62,51	20,05	2	1	1	0	0	Deinzer	23.53 +- 2.39	undefined
2	Harnacke et al. (2012)	2012	plaque	secondary	MPI	Fones	18	50,19	15,33	2	1	1	0	0	Deinzer	23.53 +- 2.39	undefined
2	Harnacke et al. (2012)	2012	plaque	primary	TQHI	Control	19	1,86	0,52	2	1	0	0	0	Deinzer	23.53 +- 2.39	undefined
2	Harnacke et al. (2012)	2012	plaque	primary	TQHI	Fones	19	1,68	0,49	2	1	0	0	0	Deinzer	23.53 +- 2.39	undefined
2	Harnacke et al. (2012)	2012	plaque	secondary	TQHI	Control	19	2,03	0,55	2	1	0	0	0	Deinzer	23.53 +- 2.39	undefined
2	Harnacke et al. (2012)	2012	plaque	secondary	TQHI	Fones	18	1,71	0,44	2	1	0	0	0	Deinzer	23.53 +- 2.39	undefined
3	Schlueter et al. (2013.1)	2013	plaque	primary	TQHI	Control	27	1,72	0,48	3	1	1	0	0	Schlueter	26.6 +- 4.5	undefined
3	Schlueter et al. (2013.1)	2013	plaque	secondary	TQHI	Control	27	1,8	0,47	3	1	1	0	0	Schlueter	26.6 +- 4.5	undefined
4	Schlueter et al. (2013.2)	2013	plaque	primary	TQHI	Control	27	1,72	0,48	3	1	1	0	0	Schlueter	26.6 +- 4.5	undefined
4	Schlueter et al. (2013.2)	2013	plaque	secondary	TQHI	Control	27	1,8	0,47	3	1	1	0	0	Schlueter	26.6 +- 4.5	undefined
5	Deinzer et al. (2016.1)	2016	plaque	primary	MPI	Control	30	70,04	16	1	1	1	0	0	Deinzer	59.3 +- 9.6	natural
5	Deinzer et al. (2016.1)	2016	plaque	primary	MPI	Fones	32	71,89	15,29	1	1	1	0	0	Deinzer	59.3 +- 9.6	natural
5	Deinzer et al. (2016.1)	2016	plaque	secondary	MPI	Control	30	76,18	14,93	1	1	1	0	0	Deinzer	59.3 +- 9.6	natural
5	Deinzer et al. (2016.1)	2016	plaque	secondary	MPI	Fones	32	71,99	14,92	1	1	1	0	0	Deinzer	59.3 +- 9.6	natural
5	Deinzer et al. (2016.1)	2016	plaque	primary	TQHI	Control	30	1,79	0,56	1	1	0	0	0	Deinzer	59.3 +- 9.6	natural
5	Deinzer et al. (2016.1)	2016	plaque	primary	TQHI	Fones	32	1,87	0,52	1	1	0	0	0	Deinzer	59.3 +- 9.6	natural
5	Deinzer et al. (2016.1)	2016	plaque	secondary	TQHI	Control	30	1,94	0,59	1	1	0	0	0	Deinzer	59.3 +- 9.6	natural
5	Deinzer et al. (2016.1)	2016	plaque	secondary	TQHI	Fones	32	1,88	0,6	1	1	0	0	0	Deinzer	59.3 +- 9.6	natural
6	Deinzer et al. (2016.2)	2016	plaque	primary	MPI	Control	30	34,34	20,13	1	1	1	0	1	Deinzer	59.3 +- 9.6	crowned
6	Deinzer et al. (2016.2)	2016	plaque	primary	MPI	Fones	32	31,9	20,35	1	1	1	0	1	Deinzer	59.3 +- 9.6	crowned
6	Deinzer et al. (2016.2)	2016	plaque	secondary	MPI	Control	30	42,18	25,56	1	1	1	0	1	Deinzer	59.3 +- 9.6	crowned
6	Deinzer et al. (2016.2)	2016	plaque	secondary	MPI	Fones	32	36,78	23,99	1	1	1	0	1	Deinzer	59.3 +- 9.6	crowned
6	Deinzer et al. (2016.2)	2016	plaque	primary	TQHI	Control	30	0,91	0,49	1	1	0	0	1	Deinzer	59.3 +- 9.6	crowned
6	Deinzer et al. (2016.2)	2016	plaque	primary	TQHI	Fones	32	0,9	0,48	1	1	0	0	1	Deinzer	59.3 +- 9.6	crowned
6	Deinzer et al. (2016.2)	2016	plaque	secondary	TQHI	Control	30	1,03	0,61	1	1	0	0	1	Deinzer	59.3 +- 9.6	crowned
6	Deinzer et al. (2016.2)	2016	plaque	secondary	TQHI	Fones	32	0,96	0,51	1	1	0	0	1	Deinzer	59.3 +- 9.6	crowned
7	Harnacke et al. (2016)	2016	gingivitis	primary	BOP	Control	22	7,36	4,7	1	1	1	0	0	Deinzer	18 to 19	undefined
7	Harnacke et al. (2016)	2016	gingivitis	primary	BOP	Fones	23	10,5	7,39	1	1	1	0	0	Deinzer	18 to 19	undefined
7	Harnacke et al. (2016)	2016	gingivitis	secondary	BOP	Control	22	11,79	6,65	1	1	1	0	0	Deinzer	18 to 19	undefined
7	Harnacke et al. (2016)	2016	gingivitis	secondary	BOP	Fones	23	10,5	6,91	1	1	1	0	0	Deinzer	18 to 19	undefined
7	Harnacke et al. (2016)	2016	plaque	primary	MPI	Control	22	78,89	10,66	1	1	1	0	0	Deinzer	18 to 19	undefined
7	Harnacke et al. (2016)	2016	plaque	primary	MPI	Fones	23	72,87	15,69	1	1	1	0	0	Deinzer	18 to 19	undefined
7	Harnacke et al. (2016)	2016	plaque	secondary	MPI	Control	22	77,45	12,08	1	1	1	0	0	Deinzer	18 to 19	undefined
7	Harnacke et al. (2016)	2016	plaque	secondary	MPI	Fones	23	70,67	14,49	1	1	1	0	0	Deinzer	18 to 19	undefined
8	Ceyhan et al. (2018.1)	2018	plaque	secondary	PI	Scrub	17	0,3	0,04	2	3	1	1	0	Ceyhan	5 to 6	natural
9	Ceyhan et al. (2018.2)	2018	plaque	secondary	PI	Scrub	22	0,37	0,03	2	3	1	1	0	Ceyhan	5 to 6	natural
10	Ceyhan et al. (2018.3)	2018	plaque	secondary	PI	Scrub	39	0,23	0,02	2	3	1	1	0	Ceyhan	5 to 6	natural
11	Schmalz et al. (2018)	2018	gingivitis	primary	PBI	Control	22	0,58	0,44	2	2	0	0	0	Ziebolz	18 to 30	undefined
11	Schmalz et al. (2018)	2018	gingivitis	secondary	PBI	Control	22	0,58	0,32	2	2	0	0	0	Ziebolz	18 to 30	undefined
11	Schmalz et al. (2018)	2018	gingivitis	primary	GI	Control	22	1	0,08	2	2	1	0	0	Ziebolz	18 to 30	undefined
11	Schmalz et al. (2018)	2018	gingivitis	secondary	GI	Control	22	1,03	0,11	2	2	1	0	0	Ziebolz	18 to 30	undefined
12	Janakiram et al. (2020)	2020	gingivitis	secondary	GI	Control	40	0,9	0,61	2	3	1	0	0	Janakiram	18 to 30	undefined
12	Janakiram et al. (2020)	2020	gingivitis	secondary	GI	Fones	40	1,1	0,5	2	3	1	0	0	Janakiram	18 to 30	undefined
1	Smutkeeree et al. (2011)	2011	gingivitis	primary	GI	Bass	28	2,43	0,34	3	3	1	1	0	Smutkeeree	10 to 12	undefined
1	Smutkeeree et al. (2011)	2011	gingivitis	secondary	GI	Bass	28	2,4	0,27	3	3	1	1	0	Smutkeeree	10 to 12	undefined
2	Harnacke et al. (2012)	2012	gingivitis	primary	PBI	Bass	18	27,96	21,29	2	1	1	0	0	Deinzer	23.53 +- 2.39	undefined
2	Harnacke et al. (2012)	2012	gingivitis	secondary	PBI	Bass	19	18,57	12,67	2	1	1	0	0	Deinzer	23.53 +- 2.39	undefined
2	Harnacke et al. (2012)	2012	plaque	primary	MPI	Bass	18	63,59	17,03	2	1	1	0	0	Deinzer	23.53 +- 2.39	undefined
2	Harnacke et al. (2012)	2012	plaque	secondary	MPI	Bass	18	64,72	19,31	2	1	1	0	0	Deinzer	23.53 +- 2.39	undefined
2	Harnacke et al. (2012)	2012	plaque	primary	TQHI	Bass	18	1,97	0,54	2	1	0	0	0	Deinzer	23.53 +- 2.39	undefined
2	Harnacke et al. (2012)	2012	plaque	secondary	TQHI	Bass	19	2,02	0,46	2	1	0	0	0	Deinzer	23.53 +- 2.39	undefined
3	Schlueter et al. (2013.1)	2013	plaque	primary	TQHI	Bass	24	1,52	0,58	3	1	1	0	0	Schlueter	26.6 +- 4.5	undefined
3	Schlueter et al. (2013.1)	2013	plaque	secondary	TQHI	Bass	24	1,58	0,58	3	1	1	0	0	Schlueter	26.6 +- 4.5	undefined
4	Schlueter et al. (2013.2)	2013	plaque	primary	TQHI	Bass	26	1,5	0,69	3	1	1	0	0	Schlueter	26.6 +- 4.5	undefined
4	Schlueter et al. (2013.2)	2013	plaque	secondary	TQHI	Bass	26	1,64	0,58	3	1	1	0	0	Schlueter	26.6 +- 4.5	undefined
5	Deinzer et al. (2016.1)	2016	plaque	primary	MPI	Bass	30	67,18	18,21	1	1	1	0	0	Deinzer	59.3 +- 9.6	natural
5	Deinzer et al. (2016.1)	2016	plaque	secondary	MPI	Bass	30	70,56	16,9	1	1	1	0	0	Deinzer	59.3 +- 9.6	natural
5	Deinzer et al. (2016.1)	2016	plaque	primary	TQHI	Bass	30	1,63	0,43	1	1	0	0	0	Deinzer	59.3 +- 9.6	natural
5	Deinzer et al. (2016.1)	2016	plaque	secondary	TQHI	Bass	30	1,73	0,49	1	1	0	0	0	Deinzer	59.3 +- 9.6	natural
6	Deinzer et al. (2016.2)	2016	plaque	primary	MPI	Bass	30	31,23	22,73	1	1	1	0	1	Deinzer	59.3 +- 9.6	crowned
6	Deinzer et al. (2016.2)	2016	plaque	secondary	MPI	Bass	30	39,24	23,41	1	1	1	0	1	Deinzer	59.3 +- 9.6	crowned
6	Deinzer et al. (2016.2)	2016	plaque	primary	TQHI	Bass	30	0,93	0,7	1	1	0	0	1	Deinzer	59.3 +- 9.6	crowned
6	Deinzer et al. (2016.2)	2016	plaque	secondary	TQHI	Bass	30	1,1	0,72	1	1	0	0	1	Deinzer	59.3 +- 9.6	crowned
7	Harnacke et al. (2016)	2016	gingivitis	primary	BOP	Bass	24	10,84	7,01	1	1	1	0	0	Deinzer	18 to 19	undefined
7	Harnacke et al. (2016)	2016	gingivitis	secondary	BOP	Bass	24	11,15	8,4	1	1	1	0	0	Deinzer	18 to 19	undefined
7	Harnacke et al. (2016)	2016	plaque	primary	MPI	Bass	23	80,93	13,39	1	1	1	0	0	Deinzer	18 to 19	undefined
7	Harnacke et al. (2016)	2016	plaque	secondary	MPI	Bass	23	76,05	17,26	1	1	1	0	0	Deinzer	18 to 19	undefined
8	Ceyhan et al. (2018.1)	2018	plaque	secondary	PI	Fones	21	0,25	0,04	2	3	1	1	0	Ceyhan	5 to 6	natural
9	Ceyhan et al. (2018.2)	2018	plaque	secondary	PI	Fones	25	0,47	0,04	2	3	1	1	0	Ceyhan	5 to 6	natural
10	Ceyhan et al. (2018.3)	2018	plaque	secondary	PI	Fones	39	0,18	0,02	2	3	1	1	0	Ceyhan	5 to 6	natural
11	Schmalz et al. (2018)	2018	gingivitis	primary	PBI	Fones	22	0,53	0,35	2	2	0	0	0	Ziebolz	18 to 30	undefined
11	Schmalz et al. (2018)	2018	gingivitis	secondary	PBI	Fones	22	0,48	0,44	2	2	0	0	0	Ziebolz	18 to 30	undefined
11	Schmalz et al. (2018)	2018	gingivitis	primary	GI	Fones	22	0,97	0,14	2	2	1	0	0	Ziebolz	18 to 30	undefined
11	Schmalz et al. (2018)	2018	gingivitis	secondary	GI	Fones	22	0,96	0,11	2	2	1	0	0	Ziebolz	18 to 30	undefined
12	Janakiram et al. (2020)	2020	gingivitis	secondary	GI	Bass	40	0,9	0,4	2	3	1	0	0	Janakiram	18 to 30	undefined

## Sheet: Plaque_primary
id	study	year	feature	outcome	index	t	n	mean	sd	rob	indirectness
2	Harnacke et al. (2012)	2012	plaque	primary	MPI	Control	19	58.71	18.63	2	1
2	Harnacke et al. (2012)	2012	plaque	primary	MPI	Fones	19	52.57	17.01	2	1
3	Schlueter et al. (2013.1)	2013	plaque	primary	TQHI	Control	27	1.72	0.48	3	1
4	Schlueter et al. (2013.2)	2013	plaque	primary	TQHI	Control	27	1.72	0.48	3	1
5	Deinzer et al. (2016.1)	2016	plaque	primary	MPI	Control	30	70.04	16	1	1
5	Deinzer et al. (2016.1)	2016	plaque	primary	MPI	Fones	32	71.89	15.29	1	1
6	Deinzer et al. (2016.2)	2016	plaque	primary	MPI	Control	30	34.34	20.13	1	1
6	Deinzer et al. (2016.2)	2016	plaque	primary	MPI	Fones	32	31.9	20.35	1	1
7	Harnacke et al. (2016)	2016	plaque	primary	MPI	Control	22	78.89	10.66	1	1
7	Harnacke et al. (2016)	2016	plaque	primary	MPI	Fones	23	72.87	15.69	1	1
2	Harnacke et al. (2012)	2012	plaque	primary	MPI	Bass	18	63.59	17.03	2	1
3	Schlueter et al. (2013.1)	2013	plaque	primary	TQHI	Bass	24	1.52	0.58	3	1
4	Schlueter et al. (2013.2)	2013	plaque	primary	TQHI	Bass	26	1.5	0.69	3	1
5	Deinzer et al. (2016.1)	2016	plaque	primary	MPI	Bass	30	67.18	18.21	1	1
6	Deinzer et al. (2016.2)	2016	plaque	primary	MPI	Bass	30	31.23	22.73	1	1
7	Harnacke et al. (2016)	2016	plaque	primary	MPI	Bass	23	80.93	13.39	1	1

## Sheet: Plaque_secondary_excl_Ceyhan
id	study	year	feature	outcome	index	t	n	mean	sd	rob	indirectness
2	Harnacke et al. (2012)	2012	plaque	secondary	MPI	Control	19	62.51	20.05	2	1
2	Harnacke et al. (2012)	2012	plaque	secondary	MPI	Fones	18	50.19	15.33	2	1
2	Harnacke et al. (2012)	2012	plaque	secondary	MPI	Bass	18	64.72	19.31	2	1
3	Schlueter et al. (2013.1)	2013	plaque	secondary	TQHI	Control	27	1.8	0.47	3	1
3	Schlueter et al. (2013.1)	2013	plaque	secondary	TQHI	Bass	24	1.58	0.58	3	1
4	Schlueter et al. (2013.2)	2013	plaque	secondary	TQHI	Control	27	1.8	0.47	3	1
4	Schlueter et al. (2013.2)	2013	plaque	secondary	TQHI	Bass	26	1.64	0.58	3	1
5	Deinzer et al. (2016.1)	2016	plaque	secondary	MPI	Control	30	76.18	14.93	1	1
5	Deinzer et al. (2016.1)	2016	plaque	secondary	MPI	Fones	32	71.99	14.92	1	1
5	Deinzer et al. (2016.1)	2016	plaque	secondary	MPI	Bass	30	70.56	16.9	1	1
6	Deinzer et al. (2016.2)	2016	plaque	secondary	MPI	Control	30	42.18	25.56	1	1
6	Deinzer et al. (2016.2)	2016	plaque	secondary	MPI	Fones	32	36.78	23.99	1	1
6	Deinzer et al. (2016.2)	2016	plaque	secondary	MPI	Bass	30	39.24	23.41	1	1
7	Harnacke et al. (2016)	2016	plaque	secondary	MPI	Control	22	77.45	12.08	1	1
7	Harnacke et al. (2016)	2016	plaque	secondary	MPI	Fones	23	70.67	14.49	1	1
7	Harnacke et al. (2016)	2016	plaque	secondary	MPI	Bass	23	76.05	17.26	1	1

## Sheet: Plaque_secondary_incl_Ceyhan
id	study	year	feature	outcome	index	t	n	mean	sd	rob	indirectness
2	Harnacke et al. (2012)	2012	plaque	secondary	MPI	Control	19	62.51	20.05	2	1
2	Harnacke et al. (2012)	2012	plaque	secondary	MPI	Fones	18	50.19	15.33	2	1
2	Harnacke et al. (2012)	2012	plaque	secondary	MPI	Bass	18	64.72	19.31	2	1
3	Schlueter et al. (2013.1)	2013	plaque	secondary	TQHI	Control	27	1.8	0.47	3	1
3	Schlueter et al. (2013.1)	2013	plaque	secondary	TQHI	Bass	24	1.58	0.58	3	1
4	Schlueter et al. (2013.2)	2013	plaque	secondary	TQHI	Control	27	1.8	0.47	3	1
4	Schlueter et al. (2013.2)	2013	plaque	secondary	TQHI	Bass	26	1.64	0.58	3	1
5	Deinzer et al. (2016.1)	2016	plaque	secondary	MPI	Control	30	76.18	14.93	1	1
5	Deinzer et al. (2016.1)	2016	plaque	secondary	MPI	Fones	32	71.99	14.92	1	1
5	Deinzer et al. (2016.1)	2016	plaque	secondary	MPI	Bass	30	70.56	16.9	1	1
6	Deinzer et al. (2016.2)	2016	plaque	secondary	MPI	Control	30	42.18	25.56	1	1
6	Deinzer et al. (2016.2)	2016	plaque	secondary	MPI	Fones	32	36.78	23.99	1	1
6	Deinzer et al. (2016.2)	2016	plaque	secondary	MPI	Bass	30	39.24	23.41	1	1
7	Harnacke et al. (2016)	2016	plaque	secondary	MPI	Control	22	77.45	12.08	1	1
7	Harnacke et al. (2016)	2016	plaque	secondary	MPI	Fones	23	70.67	14.49	1	1
7	Harnacke et al. (2016)	2016	plaque	secondary	MPI	Bass	23	76.05	17.26	1	1
8	Ceyhan et al. (2018.1)	2018	plaque	secondary	PI	Scrub	17	0.3	0.04	2	3
8	Ceyhan et al. (2018.1)	2018	plaque	secondary	PI	Fones	21	0.25	0.04	2	3
9	Ceyhan et al. (2018.2)	2018	plaque	secondary	PI	Scrub	22	0.37	0.03	2	3
9	Ceyhan et al. (2018.2)	2018	plaque	secondary	PI	Fones	25	0.47	0.04	2	3
10	Ceyhan et al. (2018.3)	2018	plaque	secondary	PI	Scrub	39	0.23	0.02	2	3
10	Ceyhan et al. (2018.3)	2018	plaque	secondary	PI	Fones	39	0.18	0.02	2	3

## Sheet: Gingivitis_primary
id	study	year	feature	outcome	index	t	n	mean	sd	rob	indirectness
1	Smutkeeree et al. (2011)	2011	gingivitis	primary	GI	Scrub	29	2.42	0.28	3	3
1	Smutkeeree et al. (2011)	2011	gingivitis	primary	GI	Bass	28	2.43	0.34	3	3
2	Harnacke et al. (2012)	2012	gingivitis	primary	PBI	Control	19	26	15.03	2	1
2	Harnacke et al. (2012)	2012	gingivitis	primary	PBI	Fones	19	15.35	12.57	2	1
2	Harnacke et al. (2012)	2012	gingivitis	primary	PBI	Bass	18	27.96	21.29	2	1
7	Harnacke et al. (2016)	2016	gingivitis	primary	BOP	Control	22	7.36	4.7	1	1
7	Harnacke et al. (2016)	2016	gingivitis	primary	BOP	Fones	23	10.5	7.39	1	1
7	Harnacke et al. (2016)	2016	gingivitis	primary	BOP	Bass	24	10.84	7.01	1	1
9	Schmalz et al. (2018)	2018	gingivitis	primary	GI	Control	22	1	0.08	2	2
9	Schmalz et al. (2018)	2018	gingivitis	primary	GI	Fones	22	0.97	0.14	2	2

## Sheet: Gingivitis_primary_excl_Smutkee
id	study	year	feature	outcome	index	t	n	mean	sd	rob	indirectness
2	Harnacke et al. (2012)	2012	gingivitis	primary	PBI	Control	19	26	15.03	2	1
2	Harnacke et al. (2012)	2012	gingivitis	primary	PBI	Fones	19	15.35	12.57	2	1
2	Harnacke et al. (2012)	2012	gingivitis	primary	PBI	Bass	18	27.96	21.29	2	1
7	Harnacke et al. (2016)	2016	gingivitis	primary	BOP	Control	22	7.36	4.7	1	1
7	Harnacke et al. (2016)	2016	gingivitis	primary	BOP	Fones	23	10.5	7.39	1	1
7	Harnacke et al. (2016)	2016	gingivitis	primary	BOP	Bass	24	10.84	7.01	1	1
9	Schmalz et al. (2018)	2018	gingivitis	primary	GI	Control	22	1	0.08	2	2
9	Schmalz et al. (2018)	2018	gingivitis	primary	GI	Fones	22	0.97	0.14	2	2

## Sheet: Gingivitis_secondary
id	study	year	feature	outcome	index	t	n	mean	sd	rob	indirectness
1	Smutkeeree et al. (2011)	2011	gingivitis	secondary	GI	Scrub	29	2.35	0.18	3	3
1	Smutkeeree et al. (2011)	2011	gingivitis	secondary	GI	Bass	28	2.4	0.27	3	3
2	Harnacke et al. (2012)	2012	gingivitis	secondary	PBI	Control	19	17.58	14.74	2	1
2	Harnacke et al. (2012)	2012	gingivitis	secondary	PBI	Fones	18	22.23	25.56	2	1
2	Harnacke et al. (2012)	2012	gingivitis	secondary	PBI	Bass	19	18.57	12.67	2	1
7	Harnacke et al. (2016)	2016	gingivitis	secondary	BOP	Control	22	11.79	6.65	1	1
7	Harnacke et al. (2016)	2016	gingivitis	secondary	BOP	Fones	23	10.5	6.91	1	1
7	Harnacke et al. (2016)	2016	gingivitis	secondary	BOP	Bass	24	11.15	8.4	1	1
9	Schmalz et al. (2018)	2018	gingivitis	secondary	GI	Control	22	1.03	0.11	2	2
9	Schmalz et al. (2018)	2018	gingivitis	secondary	GI	Fones	22	0.96	0.11	2	2
10	Janakiram et al. (2020)	2020	gingivitis	secondary	GI	Control	40	0.9	0.61	2	2
10	Janakiram et al. (2020)	2020	gingivitis	secondary	GI	Fones	40	1.1	0.5	2	2
10	Janakiram et al. (2020)	2020	gingivitis	secondary	GI	Bass	40	0.9	0.4	2	2

## Sheet: Gingivitis_second_excl_Smutkee
id	study	year	feature	outcome	index	t	n	mean	sd	rob	indirectness
2	Harnacke et al. (2012)	2012	gingivitis	secondary	PBI	Control	19	17.58	14.74	2	1
2	Harnacke et al. (2012)	2012	gingivitis	secondary	PBI	Fones	18	22.23	25.56	2	1
2	Harnacke et al. (2012)	2012	gingivitis	secondary	PBI	Bass	19	18.57	12.67	2	1
7	Harnacke et al. (2016)	2016	gingivitis	secondary	BOP	Control	22	11.79	6.65	1	1
7	Harnacke et al. (2016)	2016	gingivitis	secondary	BOP	Fones	23	10.5	6.91	1	1
7	Harnacke et al. (2016)	2016	gingivitis	secondary	BOP	Bass	24	11.15	8.4	1	1
9	Schmalz et al. (2018)	2018	gingivitis	secondary	GI	Control	22	1.03	0.11	2	2
9	Schmalz et al. (2018)	2018	gingivitis	secondary	GI	Fones	22	0.96	0.11	2	2
10	Janakiram et al. (2020)	2020	gingivitis	secondary	GI	Control	40	0.9	0.61	2	2
10	Janakiram et al. (2020)	2020	gingivitis	secondary	GI	Fones	40	1.1	0.5	2	2
10	Janakiram et al. (2020)	2020	gingivitis	secondary	GI	Bass	40	0.9	0.4	2	2
